# Supplementary material for: Pre-marital sex and its association with peer pressure and watching pornography among young individuals in Ethiopia: a systematic review and meta-analysis
Source: Sci Rep. 2022 Jun 10;12:9572. doi: 10.1038/s41598-022-13448-y (PMC9427853; doi:10.1038/s41598-022-13448-y)
Supplement: Supplementary file 3 — Supplementary Information 3. [file 41598_2022_13448_MOESM3_ESM.xlsx]

## Sheet: Sheet1
Authors	Regions	Study area	Study year	Year of Publication	Study design	Study setting	Frequency of premarital sex	Sample size	Response rate	Prevalence	Sex	Residence	por-pre	por-npre	npor-pre	npor-npre	pee-pre	pee-npre	npee-pre	npee-npre	poc-pre	poc-npre	npoc-pre	npoc-npre
Kasahun B et al.	Tigray	Adigrat	2015	2019	Cross-sectional	High school	100	572	99.1	17.5	Both	Both									40	87	60	380
Manale A et al.	Oromia	Alage	2016	2019	Cross-sectional	College	188	355	97.8	53	Both	Both	80	41	108	126					115	45	73	122
Abay et al.	Tigray	Alamata	2014	2016	Cross-sectional	Preparatory	101	230	100	43.9	Both	Urban	85	21	16	108					39	51	62	78
Sorato MM et al.	SNNPR	Arba Minch	2015	2017	Cross-sectional	University	248	575	100	43.1	Both	Both	176	153	72	174
Dagim B et al.	Addis Ababa	Ayer Tena	2019	___	Cross-sectional	College	88	378	96.9	23.3	Both	Urban
Bekele T et al.	Amhara	bahir Dar	2016	2017	Cross-sectional	College	80	344	97.7	23.3	Both	Both	69	147	11	117
Tololu et al.	Oromia	Bale Robe	2016	2017	Cross-sectional	College	201	410	97	49	Both	Urban
Akibu M et al.	Amhara	Debre Berhan	2016	2017	Cross-sectional	University	328	604	96	54.3	Both	Both	207	112	121	164
Arega et al.	Amhara	Debretabor	2017	2019	Cross-sectional	High school	108	480	96.6	22.5	Both	Both	44	28	59	343	20	21	352	87	39	73	69	299
Behulu et al.	Amhara	Debre-Markos	2017	2019	Cross-sectional	Secondary and preparatory	188	600	96.1	31.3	Both	Both
Alemu Earsido Addila et a	SNNPR	Hossana	2018	2020	Cross-sectional	Preparatory	181	576	95	31.4	Both	Both
Girma A et al.	Oromia	Jimma	2015	____	Cross-sectional	Preparatory	110	523	98.3	21	Both	Both	95	131	15	282	66	83	44	330
Taye and Asmare	Oromia	Jimma	2014	2016	Cross-sectional	Preparatory	89	352	92.5	25.3	Both	Both	68	219	21	44	77	243	7	25
Gebeyehu G et al.	SNNPR	Kaffa	2014	___	Cross-sectional	High school	162	410	99.6	39.5	Both	Both
Meleko et al.	SNNPR	Mizan Aman	2017	2017	Cross-sectional	Preparatory	76	302	94.9	25.2	Both	Urban	53	76	23	150	37	60	39	166
Girmay A et al.	Tigray	Northern Ethiopia	2017	______	Cross-sectional	High school	121	560	99.8	21.6	Both	Both	80	93	41	346	50	22	71	417
Gebreyesus et al.	Tigray	Shire	2018	2019	Cross-sectional	Refugee camp	255	536	100	47.6	Both	Both									97	47	158	234
Tesfaye R. et al.	Oromia	Wollega	2014	2016	Cross-sectional	University	211	704	100	30	Both	Urban	130	231	70	273
Habte et al.	Amhara	Addis Zemen	2017	2018	Cross-sectional	High school	90	276	97.2	32.6	Both	Urban	31	32	59	154
Tekletsadik et al.	SNNPR	Aletawondo	2013	2014	Cross-sectional	High school	72	394	98.3	18.3	Female	Both									29	100	43	222
͗Abdissa B et al.	Oromia	Ambo	2015	2017	Cross-sectional	University	167	650	92.6	25.7	Female	Urban	155	247	12	236
Mulugeta and Berhane	Amhara	Bahir Dar	2012	2014	Cross-sectional	High school	337	1093	97.3	30.8	Female	Both					249	178	88	578
Oljira et al.	Oromia	Eastern Ethiopia	2011	2012	Cross-sectional	High school	686	2766	96	24.8	Both	Both
Biratu B et al.	Oromia	Jima Arjo	2018	_____	Cross-sectional	Secondary and preparatory	76	312	98.4	24.4	Both	Both
Hurissa et al.	Oromia	Jimma	2013	_____	Cross-sectional	College	142	358	99.2	39.7	Both	Urban	83	46	75	154					89	90	69	110
Teferra T et al.	Oromia	Bale Goba	2013	2015	Cross-sectional	University	129	302	93.2	42.7	Both	Both
Zemenu Mengistie et al	SNNPR	Mizan Tepi	2014	2015	Cross-sectional	University	133	372	100	35.7	Both	Urban
Seme A et al.	Oromia	Nekemte	2006	2008	Cross-sectional	High school	145	676	93.6	21.4	Both	Urban									52	127	93	404
Bogale and Seme	Amhara	Shendi	2012	2014	Cross-sectional	High school	157	826	97.1	19	Both	Both	101	325	56	344
Endazenaw G et al.	Oromia	West shoa	2013	2015	Cross-sectional	High school	506	828	98.2	61.1	Both	Urban	138	184	368	138					230	46	276	276
Ejigu G et al.	Tigray	Wukro	2010	2012	Cross-sectional	Secondary and preparatory	152	588	100	25.9	Both	Both
Beyene A et al.	Oromia	Yabello	2012	2014	Cross-sectional	Community	289	402	95	71.9	Both	Urban	184	54	105	59
Supplementary file 3: The dataset used to estimate the pooled prevalence of pre-marital sex and its association with peer pressure and watching pornography among young individuals in Ethiopia.
